# Supplementary material for: Effect of Biomass Fuel Use on Neonatal Outcomes: A Cohort Study of Pregnant Females
Source: Int J Environ Res Public Health. 2025 Aug 27;22(9):1336. doi: 10.3390/ijerph22091336 (PMC12469654; doi:10.3390/ijerph22091336)
Supplement: Supplementary file 1 [file ijerph-22-01336-s001.zip]

Archive with 1 entries (1 files):
- ijerph-3753826-supplementary.pdf
